# Supplementary material for: Temperature Modulates the Secretome of the Phytopathogenic Fungus Lasiodiplodia theobromae
Source: Front Plant Sci. 2016 Aug 3;7:1096. doi: 10.3389/fpls.2016.01096 (PMC4971015; doi:10.3389/fpls.2016.01096)
Supplement: Supplementary file 2 [file Table_1.XLSX]

## Sheet: Actualizada
Accession	Master of group	Protein name	Coverage %	# Peptides	# PSMs	# Unique Peptides	# Protein Groups	MW [kDa]	Sequence	Score MS AMANDA
K2RRJ6	IsMasterProtein	Glucose-methanol-choline oxidoreductase OS=Macrophomina phaseolina (strain MS6) GN=MPH_10103 PE=4 SV=1	4.63378	2	2	2	1	72		679.27
									GIYSSSGLAATMFYK
									IPGTFTAVSTYMVAEK
R1E7Q5	IsMasterProteinCandidate	Putative choline dehydrogenase protein OS=Botryosphaeria parva (strain UCR-NP2) GN=UCRNP2_9481 PE=4 SV=1	4.67572	2	2	2	1	71.3		679.27
									GIYSSSGLAATMFYK
									IPGTFTAVSTYMVAEK
R1GTC8	IsMasterProtein	Putative tripeptidyl-peptidase 1 protein OS=Botryosphaeria parva (strain UCR-NP2) GN=UCRNP2_3892 PE=4 SV=1	6.15641	2	2	2	1	64.8		426.4
									TVCDLIGQLGAR
									AVSFSSGGFSDLWERPSWQDEAISK
K2RUW5	IsMasterProtein	Phosphoesterase OS=Macrophomina phaseolina (strain MS6) GN=MPH_08843 PE=4 SV=1	6.83544	2	2	2	1	43.9		663.55
									IAIIWLENTDYDK
									FDVGANVFSLVADK
R1GU94	IsMasterProtein	Putative glucan endo--alpha-glucosidase agn1 protein OS=Botryosphaeria parva (strain UCR-NP2) GN=UCRNP2_3593 PE=4 SV=1	6.4877	2	3	1	1	49.3		579.98
									DLLPYYIAR
									SQVDVYLVPDWTGSGADVVR
K2RGL3	None	Peptidase A1 OS=Macrophomina phaseolina (strain MS6) GN=MPH_00991 PE=4 SV=1	7.87402	2	25	2	1	26.9		4710.33
									TFFDNAK
									SSLTSPLFTADLK
K2SBN0	IsMasterProteinCandidate	Beta-xylanase OS=Macrophomina phaseolina (strain MS6) GN=MPH_02878 PE=3 SV=1	8.97833	2	4	2	1	34.2		1020.33
									LYINDYNLDSATYAK
									SSVFYNVLGEDFVR
R1FWZ0	IsMasterProtein	Beta-xylanase OS=Botryosphaeria parva (strain UCR-NP2) GN=UCRNP2_9647 PE=3 SV=1	8.8685	2	4	2	1	34.8		1020.33
									LYINDYNLDSATYAK
									SSVFYNVLGEDFVR
K2SSA3	IsMasterProtein	Beta-galactosidase OS=Macrophomina phaseolina (strain MS6) GN=MPH_03404 PE=3 SV=1	2.40722	2	2	2	1	107.8		382.31
									VQLFVNGWQFGK
									VGESLYVYILDR
R1GH64	IsMasterProtein	Putative f5 8 type c domain protein OS=Botryosphaeria parva (strain UCR-NP2) GN=UCRNP2_2253 PE=4 SV=1	8.82883	2	6	2	1	59.2		2398.24
									NVGNVNTFGAQSGGVSQIGDTYVER
									VINIHNGNEADWAAGLHEVTVYGS
K2RQR5	IsMasterProtein	Peptidase A1 (Fragment) OS=Macrophomina phaseolina (strain MS6) GN=MPH_10394 PE=3 SV=1	3.42105	2	4	2	1	39.9		781.41
									TFFDTVGDSLAKK
									TFFDTVGDSLAK
R1ESA5	IsMasterProtein	Putative a chain endothiapepsin OS=Botryosphaeria parva (strain UCR-NP2) GN=UCRNP2_2534 PE=3 SV=1	7.57946	2	20	2	1	42.5		5116.87
									SSLTSPLFTADLK
									AAFVVFNGGTNQIGWASK
K2S7L9	None	Glucoamylase OS=Macrophomina phaseolina (strain MS6) GN=MPH_10006 PE=3 SV=1	2.3511	2	49	2	1	67.8		5006.77
									AVTDSFR
									DVVWPVIR
K2R498	IsMasterProtein	Glycoside hydrolase family 71 OS=Macrophomina phaseolina (strain MS6) GN=MPH_05630 PE=4 SV=1	6.4877	2	8	1	1	49.2		2124.51
									DLLPYYIAR
									SQVDVYLVPDWTGSGADVVK
K2STT8	IsMasterProtein	Glycoside hydrolase family 17 OS=Macrophomina phaseolina (strain MS6) GN=MPH_02497 PE=3 SV=1	9.18367	2	24	2	1	32		5379.7
									LAEQVYDVR
									YGVDWISAVSVGSEDLYR
R1GLG1	IsMasterProtein	Glucoamylase OS=Botryosphaeria parva (strain UCR-NP2) GN=UCRNP2_691 PE=3 SV=1	6.16333	4	77	4	1	68.5		9860.4
									AVTDSFR
									DAALVFK
									SYTVPSCVATASVSDTWR
									DVVWPVIR
